# Supplementary material for: In Patients with Established RA, Positive Effects of a Randomised Three Month WBV Therapy Intervention on Functional Ability, Bone Mineral Density and Fatigue Are Sustained for up to Six Months
Source: PLoS One. 2016 Apr 13;11(4):e0153470. doi: 10.1371/journal.pone.0153470 (PMC4830593; doi:10.1371/journal.pone.0153470)
Supplement: S1 Data — (XLSX) [file pone.0153470.s001.xlsx]

## Sheet: Sheet1
Code	GROUP	TIME	Age	Disease duration	Height	Weight	BMI	HAQ-DI	CDAI	pain	Fatigue	%Time(sed)	%Time(light)	%Time(mod)	%Time(vig)	Activity Bout Count	Number of breaks in sedentary time	total body	hip total	spine	total fat	total lean	ALM
WBV1	1	1	39	3	1.61	120.8	46.6031	1.5	7.5	5	5	75.4722	16.7865	7.74078	0	1.66667	41	1.366	1.313	1.111	56558.1	61117.9	28172
WBV2	1	1	41	5	1.63	95.8	36.0571	1.125	7.5	7.5	5	54.7863	28.3023	16.9112	0	2.85714	84.2857	1.167	1.163	1.149	42179.1	51334.4	22041.9
WBV3	1	1	60	26	1.54	79.1	33.353	0.375	2.5	2.5	5	64.1708	27.3632	8.46626	0	1.875	86.625	1.055	1.039	0.91	35587.5	41415.9	17568
WBV4	1	1	49	6	1.69	118.2	41.3851	0.375	0	0	5	69.1609	21.5487	9.29107	0	1.57143	61.7143	0.996	1.111	0.93	57038.1	58413.3	27005.5
WBV5	1	1	35	4	1.52	64.8	28.0471	0	2	2.5	0	45.2704	25.5975	28.964	0.168067	11.1429	65.8571	1.126	1.014	0.889	21671.6	41036.8	19575.6
WBV6	1	1	57	35	1.56	91.5	37.5986	1.625	24	2.5	0	71.6	20.1295	8.2699	0	1.85714	52.4286	1.006	0.981	0.83	43830.6	46200.7	18513.6
WBV7	1	1	69	7	1.59	84.2	33.3056	0.625	20.5	2.5	2.5	76.4018	16.5795	7.01918	0	2	48.4286	1.099	1.04	1.04	38532.2	43103.1	17504.1
WBV8	1	1	46	13	1.57	112.6	45.6814	1.875	7.5	7.5	2.5	67.9947	26.3144	5.68981	0	1.14286	75.7143	1.247	1.16	1.167	52161.6	57080.9	23126.7
WBV9	1	1	39	3	1.57	75.6	30.6706	1.75	2.5	2.5	7.5	54.984	27.9691	16.9556	0.0925926	4.42857	87.4286	1.044	0.996	0.859	30975.6	42269.5	18435
WBV11	1	1	60	9	1.6	60.3	23.5547	1.75	15.5	5	7.5	53.2502	27.3849	19.365	0	6.375	88.625	1.02	0.871	0.768	20228.9	38539	15318.2
WBV12	1	1	60	3	1.55	47.7	19.8543	0.875	9.5	5	7.5	69.3593	20.495	10.1465	0	3.28571	56.1429	0.942	0.688	0.731	10021.5	35162.8	14069.1
WBV13	1	1	62	5	1.45	70.7	33.6266	1.25	31.5	2.5	10	66.095	24.1291	9.77635	0	3.6	50.2	0.99	0.846	0.69	30414.5	37975.7	15726.2
WBV14	1	1	47	3	1.61	80.4	31.0173	2	22	7.5	7.5	92.3258	4.37272	3.30165	0	3	40.5	1.222	1.095	1.089	36114.3	41129.2	18171.9
WBV15	1	1	53	31	1.52	62.5	27.0516	2.375	16.5	2.5	2.5	83.0734	10.6797	6.24714	0	1	50	0.956	0.763	0.688	27109.8	33194.8	14488.8
WBV16	1	1	48	3	1.7	110.4	38.2007	1	6	7.5	0	54.64	30.713	14.6472	0	3.85714	92	1.117	1.085	0.935	55855.9	51170.7	23960
WBV17	1	1	58	3	1.67	89.2	31.9839	1	2.5	0	2.5	83.1524	12.3733	4.47453	0	0.714286	28	1.112	1.036	0.998	34576.3	51256.6	22636.6
CON1	2	1	58	6	1.45	85.3	40.5707	0.625	9	7.5	7.5	51.9492	30.7125	17.3372	0	4.2	76.8	1.132	1.029	0.957	41802.4	41265.9	19873.7
CON2	2	1	35	12	1.6	66.1	25.8203	0.5	6.5	0	5	70.0051	20.0692	9.90498	0.0209091	3.1875	69.875	1.238	1.018	1.027	23794.4	38643	16730.1
CON3	2	1	28	6	1.54	65.1	27.4498	1.5	7	0	2.5	94.0421	3.77077	2.18718	0	1.33333	22.8333	1.041	0.814	0.687	25656.4	36774.7	14599.7
CON4	2	1	70	10	1.45	55	26.1593	1.125	6	7.5	0	71.9021	14.4777	13.5965	0.0237121	2.2	36.8	1.045	0.902	0.975	19757	32061.1	13055.2
CON5	2	1	42	10	1.64	138.8	51.6062	1.875	9.5	5	7.5	70.0327	18.2634	11.7045	0	2.5	51.3333		1.196	0.945
CON6	2	1	61	21	1.53	70.3	30.0312	0.625	0	0	2.5	65.209	27.7838	7.00667	0	1.9	82.2	0.894	0.809	0.66	27406.7	40634	18646.4
CON7	2	1	48	11	1.6	68.2	26.6406	2.125	5	7.5	2.5	61.2845	26.4479	12.2675	0	4	86.3333	1.184	0.985	0.94	22905.6	42878	18116.4
CON8	2	1	58	17	1.6	49.4	19.2969	2.375	2.5	2.5	2.5	74.7026	14.2477	11.0496	0	3.5	39	0.868	0.668	0.684	14830.6	32267.8	13283.1
CON9	2	1	69	23	1.55	59.6	24.8075	1.125	22.5	2.5	2.5	66.5268	25.7343	7.74	0	1.88889	62.1111	0.9	0.757	0.861	22344.9	34865.3	14793
CON10	2	1	63	26	1.38	82.8	43.4783	2.5	20.5	7.5	7.5	71.0643	18.3104	10.5932	0.0320192	3.16667	64	0.876	0.689	0.794	41412.4	38584.7	18209.5
CON12	2	1	47	19	1.56	98.6	40.5161	0	2.5	5	2.5	64.8887	23.2747	11.8366	0	2.2	94.2	1.213	1.085	1.078	41024.3	53142.5	24198.7
CON13	2	1	54	14	1.66	71.6	25.9835	0	12.5	5	0	64.9273	25.0178	10.0179	0.0381679	1.125	82.625	1.132	1.112	0.949	25748.3	43395.6	18158.8
CON14	2	1	52	2	1.48	94.6	43.1885	1.75	8	2.5	2.5	53.2373	27.955	18.7944	0.0127481	5.14286	109.429	1.044	0.926	0.885	47972.5	43349.5	20202.6
CON15	2	1	54	3	1.56	100.2	41.1736	0	4.5	2.5	2.5	69.7665	20.6839	9.54886	0	2.71429	75.2857	1.207	1.265	1.171	44286.5	52992.5	23689.3
CON16	2	1	47	1	1.63	105.8	39.8208	0.75	7	5		85.2288	9.08314	5.6881	0	3.33333	56	1.252	1.277	1.077	43756.9	58677.2	26253.7
WBV1	1	2	39	3	1.59	125	49.4442	1.25	14	7.5	0							1.334	1.272	1.148	59831.9	61815.4	29674.2
WBV2	1	2	41	5	1.63	95	35.756	1	14.5	5	0	88.2456	5.72048	6.03435	0	3	19.6667	1.201	1.116	1.2	40613.6	52212.9	23147.7
WBV3	1	2	60	26	1.54	78.1	32.9314	1.125	6.5	2.5	2.5	62.7105	28.4724	8.81691	0	1.92308	107.231	1.043	0.994	0.872	35599.4	40284.8	17612.2
WBV4	1	2	49	6	1.68	118.3	41.9147	0.25	5	2.5	2.5	85.9539	9.3762	4.6701	0	1.66667	51.6667	1.009	1.065	0.886	57109.3	57882.8	27080.7
WBV5	1	2	35	4	1.57	66	26.7759	0	9.5	2.5	0	46.9513	28.5259	24.3037	0.219	14.3333	79	1.155	0.969	0.901	22433.7	40787	19278.3
WBV6	1	2	57	35	1.56	90.2	37.0644	2.125	25	5	0							0.997	0.914	0.789	41148.8	47089.6	19881
WBV7	1	2	69	7	1.59	84.2	33.3056	0.5	7	2.5	5	61.9298	26.9864	11.0838	0	2.85714	67.7143	1.135	0.953	1.037	35307.7	45210.2	19271.6
WBV8	1	2	46	13	1.55	114.6	47.7003	0.75	2	2.5	2.5	72.3025	22.5793	5.11843	0	0.571429	64.1429	1.267	1.121	1.139	51295.6	58566.7	25346.5
WBV9	1	2	39	3	1.58	75.6	30.2836	1.125	0	0	2	55.1397	27.299	17.5093	0.0520833	4.33333	80.3333	1.041	0.953	0.881	29895.3	42563.8	18561.4
WBV11	1	2	60	9	1.6	60.4	23.5937	1.25	12.5	2.5	0	50.71	28.8685	20.4213	0	7	98	1.027	0.823	0.751	18626	39577.6	16206.2
WBV12	1	2	60	3	1.54	47.1	19.86	0.25	2	0	0	66.2904	22.3486	11.3618	0	3.75	57.875	0.945	0.608	0.744	8583.4	35555.9	14942.3
WBV13	1	2	62	5	1.45	68	32.3424	1.75	12.5	5	0	80.9154	15.4794	3.60563	0	0.5	42.375	0.963	0.802	0.707	27331.2	36353.9	15181.3
WBV14	1	2	47	3	1.6	81.2	31.7187	1.75	11.5	7.5	2.5	63.5551	23.6247	12.8197	0	2	71.25	1.21	1.032	1.076	40433.5	37755.9	17124.9
WBV15	1	2	53	31	1.53	57.4	24.5205	2.375	8	2.5	0	73.1424	12.6989	14.1208	0.0382569	3.28571	40	0.989	0.714	0.669	23849	31497	13998.1
WBV16	1	2	48	3	1.69	109.6	38.374	0.125	3.5	0	0	69.7198	20.4294	9.85082	0	2.42857	74.8571	1.138	1.075	0.934	56115.9	50884.5	23945.2
WBV17	1	2	58	3	1.68	88.4	31.3209	0.625	20			70.4531	22.7259	6.82083	0	1.28571	63.5714	1.144	1.011	0.97	33951.7	51687.4	23512.1
CON1	2	2	58	6	1.45	86	40.9037	0.625	5	7.5	5	67.533	20.9686	11.4984	0	4	60.8	1.118	0.969	0.963	42589.9	40902.5	19576.1
CON2	2	2	35	12	1.59	67	26.5021	0.75	3.5	2.5	0	68.7821	22.9966	8.135	0.0862069	2.33333	69	1.21	0.957	1.014	23560.8	39239.7	17342.8
CON3	2	2	28	6	1.55	68.6	28.5536	1.5	7	5	4	69.4956	19.7446	10.7598	0	3.75	58.25	0.992	0.751	0.708	27781.6	38654.9	15740.1
CON4	2	2	70	10	1.45	55	26.1593	0.625	2.5	0	2.5	85.4333	11.2773	3.29011	0	0.666667	29.8333	1.05	0.88	0.968	19975.9	32909.6	13897.3
CON5	2	2	42	10	1.64	140.4	52.2011	1.25	4.5	2.5	10	66.4657	20	13.5345	0	2.5	59		1.192	0.933
CON6	2	2	61	21	1.538	75.2	31.7911	0.75	17	5		66.1108	25.8731	8.01571	0	0.888889	44.3333	0.894	0.813	0.681	29289.4	43880.8	20401.8
CON7	2	2	48	11	1.59	67.8	26.8186	2	11.5	10	5	65.3747	20.4167	14.2083	0	3.375	53.375						18354.5
CON8	2	2	58	17	1.59	48.2	19.0657	2.375	3.5	2.5	2.5	77.009	11.9773	11.0139	0	3.28571	36	0.895	0.644	0.681	13501.8	32332.9	13763.3
CON9	2	2	69	23	1.55	61	25.3902	1.25	14	2.5	2.5	72.6202	21.0989	6.28098	0	0.8	57.4	0.911	0.751	0.871	23319.8	35500.8	14934.1
CON10	2	2	63	26	1.38	81.6	42.8481	2.375	22.5	7.5	2.5	64.942	27.9087	7.14826	0	1.28571	81.2857	0.858	0.646	0.758	40506.3	39031.9	18684.3
CON12	2	2	47	19	1.56	99.6	40.927	0	14	7.5	5	75.6467	16.1514	8.20205	0	0.5	50.25	1.196	1.089	1.057	44405.6	51830.3	24118.6
CON13	2	2	54	14	1.63	73	27.4756	0	18	5	2.5	66.7285	21.1312	12.1193	0.0206173	4.5	82.75	1.108	1.091	0.954	26458.9	44713.9	18984.5
CON14	2	2	52	2	1.48	92	42.0015	1.375	14.5	7.5		67.3663	22.774	9.86026	0	1.42857	73.7143	1.032	0.919	0.883	47927.6	42011.2	19609.3
CON15	2	2	54	3	1.56	100.6	41.3379	0.125	14	7.5		59.4391	24.1827	16.3786	0	1.66667	77.5	1.209	1.251	1.188	44819.3	53474.7	24408.3
CON16	2	2	47	1	1.63	102.6	38.6164	0.875	3.5	0		77.0368	15.2656	7.69769	0	0.6	46.4	1.271	1.211	1.103	45388.4	54472.9	23951
WBV1	1	3
WBV2	1	3	41	5	1.64	95.4	35.47	0.625	23	10		82.2251	8.65049	9.12512	0	3	19.6667	1.202	1.107	1.161	23892.9	54371	25910.3
WBV3	1	3	60	26	1.53	77.8	33.2351	0.625	14	7.5	7.5	63.5224	29.1412	7.3363	0	1.36364	102.909	1.054	0.957	0.918	34353.7	40647.5	17625.1
WBV4	1	3	49	6	1.67	120.6	43.2429	0.125	2.5	2.5	2.5	76.5138	13.8492	9.63627	0	2	43.25	1.018	1.004	0.893	56167	60406.9	28050.3
WBV5	1	3	35	4	1.57	69.4	28.1553	0	0	2.5	0	44.7322	29.7829	25.4857	0	13.5	70.3333	1.149	0.968	0.911	24482.6	42210.8	20584.8
WBV6	1	3	57	35	1.55	90.6	37.7107	1.5	7	5	0	70.7462	18.3196	10.9341	0	2.66667	57.1667	0.993	0.918	0.792	43070	45531.2	19631
WBV7	1	3	69	7	1.59	80.2	31.7234	1.125	5	7.5	5	83.3787	12.8177	3.68259	0.121339	0.6	44	1.13	0.965	1.065	35452.8	41564.1	16925.1
WBV8	1	3	46	13	1.54	103	43.4306	2.25	16.5	5	5	79.7204	16.4614	3.81847	0	0.333333	55.8333	1.271	1.069	1.19	46072.7	54808.7	24034.1
WBV9	1	3	39	3	1.59	73.8	29.1919	1	7	2.5	5							1.041	0.953	0.881	29895.3	42563.8	18561.4
WBV11	1	3	60	9	1.65	59	21.6713	1.25	2.5	5	2.5	56.4562	26.5916	16.9405	0.0115972	6.625	88.125	1.036	0.809	0.751	18083.2	37737.4	15769.7
WBV12	1	3	60	3	1.55	45.5	18.9386	0	15.5	0	0	70.9508	18.8387	10.2099	0	2.14286	62.2857	0.95	0.572	0.745	8965.6	34937.1	14982.5
WBV13	1	3	62	5	1.45	67.2	31.962	0.5	15	2.5	7.5	67.872	24.2178	7.89412	0.0163725	1	64.1429	0.967	0.773	0.706	28217.8	38013.6	16212.9
WBV14	1	3	47	3	1.6	79	30.8594	2.25	12	10	7.5							1.212	1.007	1.072	35265.7	41077.3	18358.7
WBV15	1	3	53	31	1.52	58.2	25.1904	1.625	8.5	2.5	2.5	63.8818	21.985	14.1334	0	2.6	72.2	0.967	0.696	0.675	23761.8	33022.7	14305.2
WBV16	1	3	48	3	1.71	109.6	37.4816	0.25	2.5	5	2.5	77.6366	13.956	8.40743	0	2.8	55	1.137	1.084	0.932	58968.8	48010.5	22724.8
WBV17	1	3	58	3	1.66	88.6	32.1527	0.375	13.5	2.5	5	75.529	18.1603	6.31062	0	1.25	59	1.124	1.013	0.962	36465.1	49739	22021.5
CON1	2	3	58	6	1.44	86.6	41.7631	0.625	12.5	2.5	2.5	65.3421	24.3618	10.2956	0	1	60.4	1.095		0.962	44369.5	40090.2	19036.2
CON2	2	3	35	12	1.6	66.4	25.9375	0.5	2.5	0	2.5							1.194	0.938	1.017
CON3	2	3	28	6	1.54	69.2	29.1786	1.5	10	7.5	7.5	85.6993	8.28222	6.0187	0	1.66667	47.6667	0.994	0.743	0.737	32698.7	34191.7	13746.3
CON4	2	3							0
CON5	2	3	42	10	1.64	138.2	51.3831	0.5	0	2.5	2.5	75.9147	11.888	12.1972	0	3.3	35.5		1.223	0.968	26615.6	37291.2	16575.3
CON6	2	3	61	21	1.54	74.4	31.3712	0.25	5	5	2.5					2	74.2857	0.878	0.802	0.651	33800.2	39495.1	18519.8
CON7	2	3	48	11	1.6	68.8	26.875	1.875	18.5	5	5	58.8888	27.1406	13.9588	0.0120144	2.875	99	1.156			26417.7	40710.5	17310.2
CON8	2	3	58	17	1.6	49.1	19.1797	2.75	2.5	2.5	5	75.4135	15.8944	8.69204	0	2.71429	41	0.887	0.648	0.672	16816.2	30293.9	12926.6
CON9	2	3	69	23	1.55	60	24.974	1.375	13.5	2.5	2.5	67.8428	24.7838	7.37286	0	1.5	63	0.895	0.766	0.859	24573.5	33778.1	14607.7
CON10	2	3							0
CON12	2	3							0
CON13	2	3	54	14	1.64	74	27.5134	1	29	7.5	2.5	65.8534	24.5671	9.57984	0	1	71.75	1.113	1.121	0.927
CON14	2	3	52	2	1.47	94.8	43.8706	1.875	14	7.5	7.5	62.6148	24.8929	12.4932	0	3.42857	75.5714	1.015	0.901	0.88	50453.3	42396.6	19641.5
CON15	2	3	54	3	1.55	99.8	41.5401	0.25	5	5	0	74.5254	16.748	8.727	0	1	49.3333	1.199	1.26	1.188	47462.7	50293.7	22758.2
CON16	2	3	47	1	1.65	103.8	38.1267	1.5	19.5	7.5	5	74.9813	15.9858	9.0328	0	1.71429	40.8571	1.245	0.121	1.079	48484.8	51582.8	22578.9
